# Supplementary material for: Use of computed tomography (CT) for the diagnosis of mechanical gastrointestinal obstruction in canines and felines
Source: PLoS One. 2019 Aug 23;14(8):e0219748. doi: 10.1371/journal.pone.0219748 (PMC6707543; doi:10.1371/journal.pone.0219748)
Supplement: S1 File — (XLSX) [file pone.0219748.s001.xlsx]

## Sheet: Included cases
	Suspected GIT foreign bodies who received abdominal CT scan
Patient #	Date	Species	Age(mos.)	Wt(lbs)	Breed	Sex	Surgery	F/U notes	Time to follow up in days	Prev. Abdo Rads	Prev. Abdo US
30905	2015-01-11	Canine	84	58	Flat-coated Ret.	F	1	SX	17	1	0
28358	10/26/2014	Canine	4	35	Rhodesian Ridgeback	F	1	SX	15	1	0
26949	2014-01-03	Canine	96	64	Mixed lrg breed	FS	0	MM	1	1	0
32742	07/23/2014	Feline	168	5	Ocicat	FS	0	MM	15	1	1
32486	09/15/2014	Feline	72	10	DSH	FS	0	MM	7	0	0
33549	2014-10-09	Canine	72	21	Poodle	FS	1	SX	16	1	0
32067	2014-10-10	Canine	19	45	Boxer	FS	1	SX	19	1	0
33957	11/14/2014	Canine	60	67	Golden Retriever	FS	0	MM	3	0	0
34468	2015-01-02	Canine	24	110	Bullmastiff	FS	1	SX	2	1	0
34513	2015-01-07	Canine	22	75	Border Collie	FS	0	MM	8	0	0
34795	2016-02-06	Canine	60	55	Siberian Husky	FS	0	MM	1	1	0
34797	2015-02-07	Canine	12	36	Mixed Sm breed	FS	0	MM	9	0	0
35831	05/22/2015	Feline	120	7	DSH	FS	1	SX	6	1	1
35830	05/22/2015	Feline	24	14	DSH	FS	1	SX	3	1	0
37277	2015-09-05	Canine	20	106	Pyrenean Mt. Dog	FS	0	MM	10	1	1
31833	06/30/2014	Canine	8	35	Labrador	M	1	SX	11	0	0
33041	08/20/2014	Canine	6	73	Newfoundland	M	0	MM	3	1	0
28326	10/22/2014	Canine	5	8	Mixed Sm breed	M	1	SX	12	1	0
30293	01/24/2015	Canine	24	50	Poodle	M	1	SX	14	1	0
34742	2015-02-02	Canine	9	73	GSD	M	1	SX	3	1	0
34940	02/22/2015	Canine	84	35	Beagle	M	0	MM	4	1	0
37529	2015-09-27	Canine	6	40	Mixed lrg breed	M	1	SX	16	1	0
24673	2013-07-07	Canine	36	84	Mixed lrg breed	MN	1	SX	16	1	0
29379	2013-11-07	Canine	13	52	GSP	MN	0	MM	4	1	0
29134	2013-12-07	Canine	16	65	English Bulldog	MN	1	SX	11	1	0
29497	07/25/2013	Canine	132	75	Labrador	MN	1	SX	15	1	0
29565	2013-08-01	Canine	24	68	Siberian Husky	MN	1	SX	13	1	0
21630	01/23/2014	Canine	72	100	American Bulldog	MN	0	MM	7	1	0
35012	2015-02-03	Feline	21	11	Bengal	MN	1	SX	3	0	0
31657	2015-04-05	Canine	48	35	Dalmation	MN	1	SX	5	1	0
32524	2014-07-06	Canine	84	18	JRT	MN	0	MM	4	1	0
33077	08/26/2014	Feline	84	15	DSH	MN	0	SX	3	1	0
33434	09/27/2014	Canine	108	50	Gordon Setter	MN	0	SX	6	1	0
33640	10/13/2014	Canine	36	150	Great Dane	MN	0	MM	1	0	0
33674	10/18/2014	Canine	24	65	Mixed lrg breed	MN	1	SX	11	1	0
28327	10/22/2014	Feline	6	5.5	Siamese	MN	0	MM	1	1	0
33980	11/16/2014	Canine	108	39	Labrador	MN	0	MM	10	1	1
26843	11/19/2014	Canine	24	39	Bull Terrier	MN	0	MM	1	1	1
34174	2014-12-06	Canine	60	73	Boxer	MN	1	SX	5	1	1
28889	12/27/2014	Canine	36	62	Mixed lrg breed	MN	1	SX	3	0	0
34442	12/31/2014	Canine	72	50	Boxer	MN	1	SX	14	1	0
27212	2015-04-04	Canine	108	10	Dachshund	MN	1	SX	17	1	0
35445	04/18/2015	Canine	36	63	Golden Retriever	MN	0	SX	1	0	0
35487	04/22/2015	Feline	24	10	DSH	MN	0	MM	2	1	0
35519	04/25/2015	Feline	8	7	DSH	MN	0	MM	2	0	0
35519	2015-05-14	Canine	144	65	GSD	MN	0	MM	2	1	0
35833	05/24/2015	Canine	96	79	Mixed lrg breed	MN	0	MM	1	1	0
35953	2015-06-01	Canine	72	70	Mixed lrg breed	MN	1	SX	3	1	0
36168	2015-06-19	Canine	36	90	Mixed lrg breed	MN	0	MM	2	0	0
36265	2015-06-26	Canine	36	70	Golden Retriever	MN	0	MM	1	1	0
36358	2015-07-03	Feline	9	6	DSH	MN	1	SX	13	1	0
36738	2015-08-02	Canine	29	15	Dachshund	MN	0	MM	4	1	1
36792	2015-08-05	Feline	60	20	DSH	MN	0	MM	6	0	1
37397	2015-09-16	Canine	84	62	Mixed lrg breed	MN	0	MM	3	1	1
37600	2015-10-03	Feline	24	15	DSH	MN	0	MM	2	0	0
39240	2016-02-14	Canine	24	75	English Springer Spaniel	MN	0	MM	2	1	0
39120	2016-02-05	Feline	60	15	DSH	MN	1	SX	3	1	0
39032	2016-01-29	Feline	168	17	Himalayan	FS	0	MM	3	1	1
35252	2016-01-18	Canine	13	140	Great Dane	MN	1	SX	9	1	0
38838	2016-01-11	Canine	48	32	Wheaton Terrier	MN	1	SX	3	1	0
38725	2016-01-01	Canine	36	66	English Bulldog	MN	0	MM	1	1	0
38495	2015-12-18	Feline	9	7	DSH	SF	1	SX	3	0	0
35294	2015-12-13	Canine	24	70	Labrador	MN	1	SX	17	0	0
32538	2015-12-12	Canine	20	55	English Bulldog	M	0	MM	11	1	1
38154	2016-11-18	Canine	36	62	GSD	FS	1	SX	13	1	1
37934	2015-11-02	Canine	10	100	Bernese mountain dog	M	1	SX	16	1	0
39243	2016-02-24	Canine	108	70	Labrador	MN	0	MM	2	1	0
39427	2016-02-29	Canine	24	50	Basset Hound	FS	1	SX	5	1	0
39627	2016-03-17	Feline	48	10	DSH	MN	0	MM	7	0	1
39739	2016-03-26	Canine	5	15	Welsh Corgi	F	0	MM	2	1	0
34530	2016-03-27	Feline	60	11	American Shorthair	MN	0	MM	9	1	0
37772	2015-10-18	Feline	60	5	American Shorthair	MN	1	SX	14	1	0
31871	2016-09-25	Canine	144	64	Boxer	FS	0	MM	2	1	0
37474	2015-09-22	Canine	24	40	Australian Shepherd	M	1	SX (Nephrectomy)	2	1	0
36536	2015-07-17	Feline	120	13	DSH	FS	0	MM	3	0	0
28224	2014-10-11	Canine	48	24	Mini Schnauzer	FS	0	MM	3	0	0
27913	2016-09-06	Canine	120	77	Rhodesian Ridgeback	FS	0	MM	3	0	0
36147	2016-06-17	Canine	48	55	Australian Shepherd	M	0	MM	5	0	1
35089	2015-03-13	Canine	96	99	GSD	FS	0	MM	6	0	0
29295	2016-02-18	Canine	60	85	Golden Retriever	FS	0	MM	5	0	0
31473	2015-01-18	Canine	14	88	Labrador	M	1	SX	14	1	0
34142	2014-12-03	Canine	120	10	Border Terrier	MN	1	SX	9	0	0
33897	2014-11-12	Canine	120	12	Bichon Frise	MN	1	SX	15	1	1
33856	2014-11-04	Canine	96	75	Labrador	MN	0	MM	2	1	0
32914	2014-10-30	Canine	5	4.5	Coton De Tulear	M	0	MM	3	1	0
27917	2013-11-07	Canine	120	70	Labrador	FS	1	SX	14	0	0
30316	2014-10-13	Canine	132	18	Bichon Frise	MN	0	MM	8	0	0
25200	2013-09-05	Canine	156	31	Mixed Sm breed	MN	0	MM	20	1	0
29787	2013-08-22	Canine	96	8.5	Poodle	MN	0	MM	2	1	0
24663	2013-07-18	Canine	60	24	Mini Schnauzer	MN	1	SX	13	1	0
29420	2013-07-16	Feline	36	10	DSH	MN	0	MM	6	0	1
32453	2014-06-28	Feline	120	9	DSH	FS	0	MM	11	0	1
32441	2014-06-26	Canine	8	80	Great Dane	MN	1	SX	8	1	0
31689	2014-04-25	Canine	160	22	French Bulldog	MN	0	MM	1	0	0
31707	2014-04-11	Feline	72	18	DLH	MN	1	SX	10	1	0
31649	2014-04-01	Canine	12	64	Mixed lrg breed	MN	0	MM	2	1	0
31568	2014-03-23	Canine	60	95	Mixed lrg breed	MN	1	SX	14	0	0
		Canines 75			American Bulldog 1	MN 56	43	Medical management 54	Mean time to FU 6.8 days	70/99	17/99
		Felines 22			American Shorthair 2	M 15		Surgical management 44		12 patients had both US and rads prior to CT
					Australian Shepherd 2	F 2
					Beagle 1	FS 24
					Bengal 1
					Bichon Frise 2
					Border Collie 1
					Border Terrier 1
					Boxer 5
					Bull Terrier 1
					Bullmastiff 1
					Coton De Tulear 1
					Dachshund 2
					Dalmation 1
					DLH 1
					DSH 15
					English Bulldog 3
					English Springer Spaniel 1
					Flat-coated Ret. 1
					French Bulldog 1
					Golden Retriever 4
					Great Dane 3
					GSD 5
					Himalayan 1
					JRT 1
					Labrador 8
					Mixed lrg breed 11
					Mixed Sm breed 3
					Newfoundland 1
					Ocicat 1
					Poodle 3
					Pyrenean Mt. Dog 1
					Rhodesian Ridgeback 2
					Siamese 1
					Siberian Husky 1
					Welsh Corgi 1
					Wheaton Terrier 1
										68

## Sheet: Radiologist evaluation
Patient #	Date	FB (y/n)	Obstruction (y/n)	Type of material (if possible)	Free fluid (y/n)	Location deteted	Location of FB	Comments		Confirmed CT findings	Surgery	F/U notes
30905	2015-01-11	1	1	plastic/bone	1	1	Duod			1	1	SX
28358	10/26/2014	1	1	metal and intestine	1	1	IC intussuception?	IC intussuception		1	1	SX
26949	2014-01-03	0	0	n/a	0	0	pneumo/abscess liver			1	0	MM
32742	07/23/2014	0	0	n/a	0	0	n/a			1	0	MM
32486	09/15/2014	0	0	n/a	0	0	Thickened antrum			1	0	MM
33549	2014-10-09	1	1	fibrous material/grass/air	1	1	jejunum			1	1	SX
32067	2014-10-10	1	1	plastic	0	1	jejunum			1	1	SX
33957	11/14/2014	0	0	n/a	0	0	n/a	barium in colon		1	0	MM
34468	2015-01-02	1	1	plastic/bone	0	1	stomach and intestines			1	1	SX
34513	2015-01-07	0	0	n/a	0	0	n/a			1	0	MM
34795	2016-02-06	1	1	Bone	0	1	stomach and intestines			1	0	MM
34797	2015-02-07	1	1	bones	0	1	stomach			1	0	MM
35831	05/22/2015	1	1	rubber, lucent matertial	0	1	jejunum			1	1	SX
35830	05/22/2015	1	1	short linear structure	0	1	jejunum			1	1	SX
37227	2015-09-05	1	1	?	0	1	jejunum			0	0	MM
31833	06/30/2014	1	1	tube	0	1	jejunum			1	1	SX
33041	08/20/2014	0	0	n/a	0	0				1	0	MM
28326	10/22/2014	1	1	linear FB	0	1	jejunum, ileum, colon			1	1	SX
30293	01/24/2015	1	1	n/a	0	0		retroperitoneal effusion		1	1	SX
34742	2015-02-02	0	1	intussusception	1	1	ileocolic			1	1	SX
34940	02/22/2015	1	0		0	1	stomach and jejunum			1	0	MM
37529	2015-09-27	1	1	plastic +/- grass	1	1	jejunum			1	1	SX
29331	2013-07-07	1	1	corn cobs	0	1	stomach			1	1	SX
29379	2013-11-07	0	0	n/a	0	0				1	0	MM
29134	2013-12-07	1	1	food, bone	0	1	stomach			1	1	SX
29497	07/25/2013	1	1	wood stick	1	1	duodenum and jejunum	perforation		1	1	SX
29565	2013-08-01	1	1	linear FB	0	1	stomach and jejunum			1	1	SX
21630	01/23/2014	0	0	n/a	0	0				1	0	MM
35012	2015-02-03	1	1	plastic tube	1	1	jejunum			1	1	SX
31657	2015-04-05	1	1	linear FB	0	1	stomach, duodenum and jejunum			1	1	SX
32524	2014-07-06	0	0	n/a	0	0		inflamed mesentery		1	0	MM
33077	08/26/2014	1	1	pit	0	1	jejunum	feline		1	1	SX
33434	09/27/2014	1	1	rock, plastic, stone	1	1	jejunum			1	1	SX
33640	10/13/2014	0	0	n/a	0	0				1	0	MM
33674	10/18/2014	1	1	rubber ball, superball	0	1	stomach			1	1	SX
28327	10/22/2014	0	0	n/a	0	0		lymphadenopathy, cat		1	0	MM
33980	11/16/2014	0	0	n/a	0	0		irregular kidneys		1	0	MM
26843	11/19/2014	0	0	n/a	0	0		plastic material food		1	0	MM
34174	2014-12-06	1	1	plastic	0	1	jejunum	metallic ? Colon		1	1	SX
28889	12/27/2014	1	1	bones	0	1	stomach			1	1	SX
34442	12/31/2014	1	1	cloth/cotton, linear foreign body	0	1	stomach to jejunum			1	1	SX
27212	2015-04-04	1	1	mix, hair	0	1	stomach, duodenum	thickening		1	1	SX
35445	04/18/2015	0	0	n/a	0	0				1	0	SX
35487	04/22/2015	0	0	n/a	0	0				1	0	MM
35519	04/25/2015	0	0	n/a	0	0				1	0	MM
35519	2015-05-14	0	0	n/a	0	0				1	0	MM
35833	05/24/2015	0	0	n/a	0	0				1	0	MM
35953	2015-06-01	1	1	linear FB	0	1	stomach to jejunum	lucent LFB?		1	1	SX
36168	2015-06-19	0	0	n/a	0	0				1	0	MM
36265	2015-06-26	0	0	n/a	0	0				1	0	MM
36358	2015-07-03	1	1	HU of 4	0	1	jejunum	2 angular objects		1	1	SX
36738	2015-08-02	0	0	n/a	0	0				1	0	MM
36792	2015-08-05	1	0	plastic	0	1	jejunum			1	0	MM
37397	2015-09-16	0	0	n/a	0	0				1	0	MM
37600	2015-10-03	1	0	?	0	1	jejunum			1	0	MM
39240	2016-02-14	1	0	?	0	1	stomach			1	0	MM
39120	2016-02-05	1	1	plastic	0	1	jejunum			1	1	SX
39032	2016-01-29	0	0	?	0	0				1	0	MM
35252	2016-01-18	1	1	?	0	1	stomach			1	1	SX
38838	2016-01-11	1	1	hair, grass	0	1	duodenum			1	1	SX
38725	2016-01-01	1	0	bones	0	1	stomach, jejunum, cecum			1	0	MM
38495	2015-12-18	1	1	?	0	1	duodenum			1	1	SX
35294	2015-12-13	1	1	hair, grass, cloth	0	1	jejunum			1	1	SX
32538	2015-12-12	0	0	n/a	0	0		caudalabdominal fluid- pancreatitis or edema		1	0	MM
38154	2016-11-18	1	1	bone or plastic	0	0				1	1	SX
37934	2015-11-02	1	1	linear FB	1	1	stomach to jejunum			1	1	SX
39243	2016-02-24	1	0	?	0	1	stomach			1	0	MM
39427	2016-02-29	1	0	needle + other material	0	1	stomach and liver			1	1	SX
39627	2016-03-17	0	0	n/a	0	0				1	0	MM
39739	2016-03-26	1	0	mineral heterogeneous	0	1	stomach and jejunum			1	0	MM
34530	2016-03-27	0	0	n/a	0		cat			1	0	MM
37772	2015-10-18	1	1	?	0	1	proximal jejunum			1	1	SX
31871	2016-09-25	0	0	food in stomach	0	0				1	0	MM
37474	2015-09-22	0	0	n/a	0	0				1	1	SX (Nephrectomy)
36536	2015-07-17	0	0	n/a	0	0	GB and CBD dilation			1	0	MM
28224	2014-10-11	0	0	n/a	0	0				1	0	MM
27913	2016-09-06	0	0	n/a	0	0	irregular pancreas and LN			1	0	MM
36147	2016-06-17	0	0	n/a	1	0	pancreatitis hepatitis			1	0	MM
35089	2015-03-13	0	0	n/a	1	0	pancreatitis			1	0	MM
29295	2016-02-18	0	0	n/a	0	0	bilaterally irregular kidneys			1	0	MM
31473	2015-01-18	1	1	bone	0	1	jejunum			1	1	SX
34142	2014-12-03	0	0	n/a	1	0	cholecystitis?			1	1	SX
33897	2014-11-12	0	0	n/a	1	0	cranial abdominal inflammation			1	1	SX
33856	2014-11-04	0	0	n/a	1	0	severe pancreatic enlargement (pancreatitis, trauma vs edema)			1	0	MM
32914	2014-10-30	0	0	n/a	0	1	material in ileum			1	0	MM
27917	2013-11-07	0	0	n/n	1	0	caudal peritoneal fluid and gas			1	1	SX
30316	2014-10-13	0	0	n/a	0	0				1	0	MM
25200	2013-09-05	0	0	n/a	1	0	gastritis?			1	0	MM
29787	2013-08-22	0	0	n/a	0	0	shadowing around the spleen could be artifactual or secondary to fluid.			1	0	MM
24663	2013-07-18	0	0	n/a	0	0	left thoracic wall mass			1	1	SX
29420	2013-07-16	1	0	?	0	1	barium in stomach and colon			1	0	MM
32453	2014-06-28	0	0	n/a	0	0	cat biliary stones			1	0	MM
32441	2014-06-26	0	0	n/a	0	0	right ventrolateral wall mass			1	1	SX
31689	2014-04-25	0	0	normal vs mucosal hyperplasia	0	0	distended stomach, thickened antral mucosa			1	0	MM
31707	2014-04-11	1	1	bone	0	1	jejunum cat			1	1	SX
31649	2014-04-01	0	0	n/a	0	0				1	0	MM
31568	2014-03-23	0	0	n/a	1	0	?			1	1	SX
		48	40		17	48					45

## Sheet: Sheet 1
Patient #	Species	FB (y/n)	Obstruction (y/n)	Surgery for FB or other reasons	Obstructive FB in surgery	Had medical management	Improved with medical management	weight (lbs)	Breed (lrg vs sm)	age(mos)	breed	sex
30905	Canine	1	1	1	1	0	0	58	1	84	Flat-coated Ret.	F
28358	Canine	1	1	1	1	0	0	35	0	4	Rhodesian Ridgeback	F
26949	Canine	0	0	0	0	1	1	64	1	96	Mixed lrg breed	FS
32742	Feline	0	0	0	0	1	1	5	.	168	Ocicat	FS
32486	Feline	0	0	0	0	1	1	10	0	72	DSH	FS
33549	Canine	1	1	1	1	0	0	21	0	72	Poodle	FS
32067	Canine	1	1	1	1	0	0	45	0	19	Boxer	FS
33957	Canine	0	0	0	0	1	1	67	1	60	Golden Retriever	FS
34468	Canine	1	1	1	1	0	0	110	1	24	Bullmastiff	FS
34513	Canine	0	0	0	0	1	1	75	1	22	Border Collie	FS
34795	Canine	1	1	0	0	1	1	55	1	60	Siberian Husky	FS
34797	Canine	1	1	0	0	1	1	36	0	12	Mixed Sm breed	FS
35831	Feline	1	1	1	1	0	0	7	.	120	DSH	FS
35830	Feline	1	1	1	1	0	0	14	.	24	DSH	FS
37227	Canine	1	1	0	0	1	1	106	1	20	Pyrenean Mt. Dog	FS
31833	Canine	1	1	1	1	0	0	35	0	8	Labrador	M
33041	Canine	0	0	0	0	1	1	73	1	6	Newfoundland	M
28326	Canine	1	1	1	1	0	0	8	0	5	Mixed Sm breed	M
30293	Canine	1	1	1	1	0	0	50	1	24	Poodle	M
34742	Canine	0	1	1	1	0	0	73	1	9	GSD	M
34940	Canine	1	0	0	0	1	1	35	0	84	Beagle	M
37529	Canine	1	1	1	1	0	0	40	1	6	Mixed lrg breed	M
29331	Canine	1	1	1	1	0	0	84	1	36	Mixed lrg breed	MN
29379	Canine	0	0	0	0	1	1	52	1	13	GSP	MN
29134	Canine	1	1	1	1	0	0	65	1	16	English Bulldog	MN
29497	Canine	1	1	1	1	0	0	75	1	132	Labrador	MN
29565	Canine	1	1	1	1	0	0	68	1	24	Siberian Husky	MN
21630	Canine	0	0	0	0	1	1	100	1	72	American Bulldog	MN
35012	Feline	1	1	1	1	0	0	11	.	21	Bengal	MN
31657	Canine	1	1	1	1	0	0	35	0	48	Dalmation	MN
32524	Canine	0	0	0	0	1	1	18	0	84	JRT	MN
33077	Feline	1	1	1	1	0	0	15	.	84	DSH	MN
33434	Canine	1	1	1	1	0	0	50	1	108	Gordon Setter	MN
33640	Canine	0	0	0	0	1	1	150	1	36	Great Dane	MN
33674	Canine	1	1	1	1	0	0	65	1	24	Mixed lrg breed	MN
28327	Feline	0	0	0	0	1	1	5.5	.	6	Siamese	MN
33980	Canine	0	0	0	0	1	1	39	0	108	Labrador	MN
26843	Canine	0	0	0	0	1	1	39	0	24	Bull Terrier	MN
34174	Canine	1	1	1	1	0	0	73	1	60	Boxer	MN
28889	Canine	1	1	1	1	0	0	62	1	36	Mixed lrg breed	MN
34442	Canine	1	1	1	1	0	0	50	1	72	Boxer	MN
27212	Canine	1	1	1	1	0	0	10	0	108	Dachshund	MN
35445	Canine	0	0	0	0	1	1	63	1	36	Golden Retriever	MN
35487	Feline	0	0	0	0	1	1	10	.	24	DSH	MN
35519	Feline	0	0	0	0	1	1	7	.	8	DSH	MN
35519	Canine	0	0	0	0	1	1	65	1	144	GSD	MN
35833	Canine	0	0	0	0	1	1	79	1	96	Mixed lrg breed	MN
35953	Canine	1	1	1	1	0	0	70	1	72	Mixed lrg breed	MN
36168	Canine	0	0	0	0	1	1	90	1	36	Mixed lrg breed	MN
36265	Canine	0	0	0	0	1	1	70	1	36	Golden Retriever	MN
36358	Feline	1	1	1	1	0	0	6	.	9	DSH	MN
36738	Canine	0	0	0	0	1	1	15	0	29	Dachshund	MN
36792	Feline	1	0	0	0	1	1	20	.	60	DSH	MN
37397	Canine	0	0	0	0	1	1	62	1	84	Mixed lrg breed	MN
37600	Feline	1	0	0	0	1	1	15	.	24	DSH	MN
39240	Canine	1	0	0	0	1	1	75	1	24	English Springer Spaniel	MN
39120	Feline	1	1	1	1	0	0	15	.	60	DSH	MN
39032	Feline	0	0	0	0	1	1	17	.	168	Himalayan	FS
35252	Canine	1	1	1	1	0	0	140	1	13	Great Dane	MN
38838	Canine	1	1	1	1	0	0	32	0	48	Wheaton Terrier	MN
38725	Canine	1	0	0	0	1	1	66	1	36	English Bulldog	MN
38495	Feline	1	1	1	1	0	0	7	.	9	DSH	SF
35294	Canine	1	1	1	1	0	0	70	1	24	Labrador	MN
32538	Canine	0	0	0	0	1	1	55	1	20	English Bulldog	M
38154	Canine	1	1	1	1	0	0	62	1	36	GSD	FS
37934	Canine	1	1	1	1	0	0	100	1	10	Bernese mountain dog	M
39243	Canine	1	0	0	0	1	1	70	1	108	Labrador	MN
39427	Canine	1	0	1	0	0	0	50	1	24	Basset Hound	FS
39627	Feline	0	0	0	0	1	1	10	.	48	DSH	MN
39739	Canine	1	0	0	0	1	1	15	0	5	Welsh Corgi	F
34530	Feline	0	0	0	0	1	1	11	.	60	American Shorthair	MN
37772	Feline	1	1	1	1	0	0	5	.	60	American Shorthair	MN
31871	Canine	0	0	0	0	1	1	64	1	144	Boxer	FS
37474	Canine	0	0	1	0	0	0	40	0	24	Australian Shepherd	M
36536	Feline	0	0	0	0	1	1	13	.	120	DSH	FS
28224	Canine	0	0	0	0	1	1	24	0	48	Mini Schnauzer	FS
27913	Canine	0	0	0	0	1	1	77	1	120	Rhodesian Ridgeback	FS
36147	Canine	0	0	0	0	1	1	55	1	48	Australian Shepherd	M
35089	Canine	0	0	0	0	1	1	99	1	96	GSD	FS
29295	Canine	0	0	0	0	1	1	85	1	60	Golden Retriever	FS
31473	Canine	1	1	1	1	0	0	88	1	14	Labrador	M
34142	Canine	0	0	1	0	0	0	10	0	120	Border Terrier	MN
33897	Canine	0	0	1	0	0	0	12	0	120	Bichon Frise	MN
33856	Canine	0	0	0	0	1	1	75	1	96	Labrador	MN
32914	Canine	0	0	0	0	1	1	4.5	0	5	Coton De Tulear	M
27917	Canine	0	0	1	0	0	0	70	1	120	Labrador	FS
30316	Canine	0	0	0	0	1	1	18	0	132	Bichon Frise	MN
25200	Canine	0	0	0	0	1	1	31	0	156	Mixed Sm breed	MN
29787	Canine	0	0	0	0	1	1	8.5	0	96	Poodle	MN
24663	Canine	0	0	1	0	0	0	24	0	60	Mini Schnauzer	MN
29420	Feline	1	0	0	0	1	1	10	.	36	DSH	MN
32453	Feline	0	0	0	0	1	1	9	.	120	DSH	FS
32441	Canine	0	0	1	0	0	0	80	1	8	Great Dane	MN
31689	Canine	0	1	0	0	1	1	22	0	160	French Bulldog	MN
31707	Feline	1	1	1	1	0	0	18	.	72	DLH	MN
31649	Canine	0	0	0	0	1	1	64	1	12	Mixed lrg breed	MN
31568	Canine	0	0	1	0	0	0	95	1	60	Mixed lrg breed	MN
		48	41	45	37	52	52
						104	104

## Sheet: Key
Excel key
0- No
1- Yes
CT- Computed tomography
FS- Female spayed
MN-Male neutered
F- Female
M-Male
SI- Small intestine
GIT- Gastrointestinal tract
LI- Large intestine
LFB- linear foreign body
PI- Plicated intestines
Rads- Radiographs
US- ultrasound
CO- complete obstruction according to CT
PO-partial obstruction according to CT
GITFM- gastrointestinal foreign material present according to CT
Intuss- Intussusception
inconcl.- CT report was inconclusive for presence of obstruction or FM
FM- foreign material
GSD- German Shepherd Dog
DSH- Domestic Short Hair
DLH- Domestic Long Hair
JRT- Jack Russell Terrier
GSP- German Shortair Pointer
IVDD- Intervertebral disk disease
MM- Medical management
rDVM- Referring veterinarian
LFU- lost follow-up
F/U- Follow-up
SX- surgery
DIH- Death in hospital
